# Supplementary material for: Fusion pore dynamics of large secretory vesicles define a distinct mechanism of exocytosis
Source: J Cell Biol. 2023 Sep 14;222(11):e202302112. doi: 10.1083/jcb.202302112 (PMC10501449; doi:10.1083/jcb.202302112)
Supplement: Table S1 — lists all the fly lines used in the study including accession numbers or relevant references. [file JCB_202302112_TableS1.xlsx]

## Sheet: Sheet1
line name	source/accesion number	Relevant Figures
UAS-LifeAct-Ruby	BDSC_35545	Fig. 1-7 and S1-S5
Sgs3-GFP (Glue-GFP)	BDSC_5884	Fig. 1-7, S1-S3 and S5
C135-GAL4	BDSC_6978	Fig. 1-7 and S1-S5
UAS-Zipper-RNAi	BDSC_38259	Fig. 3
Sqh-mCherry	BDSC_59024	Fig. 3 and S5
UAS-MIM-RNAi	BDSC_43223	Fig. 4 and S3
UAS-MIM-RNAi	BDSC_38246	Fig. 4 and S3
UAS-Amph-RNAi	BDSC_28048	Fig. 4
UAS-Amph-RNAi	BDSC_53971	Fig. 4
UAS-Amph-RNAi	BDSC_28048	Fig. 4
UAS-Amph-RNAi	BDSC_39015	Fig. 4
UAS-CenB1A-RNAi	BDSC_31147	Fig. 4
UAS-SH3PX1-RNAi	BDSC_54833	Fig. 4
UAS-SH3PX1-RNAi	BDSC_27653	Fig. 4
UAS-RhoGAP92B-RNAi	BDSC_33391	Fig. 4
UAS-RhoGAP92B-RNAi	BDSC_6444	Fig. 4
UAS-Nost-RNAi	BDSC_61292	Fig. 4
UAS-CG8176-RNAi	BDSC_63002	Fig. 4
UAS-SNX1-RNAi	BDSC_38301	Fig. 4 and S3
UAS-SNX6-RNAi	BDSC_38278	Fig. 4 and S3
UAS-CIP4-RNAi	BDSC_31646	Fig. 4 and S3
UAS-CIP4-RNAi	BDSC_53321	Fig. 4 and S3
UAS-Synd-RNAi	BDSC_27297	Fig. 4
fkh-GAL4	BDSC_78060	Fig. 2, 6-7, S3 and S5
Df(2R)BSC260	BDSC_23160	Fig. 6-7 and S5
UAS-Arp3-RNAi	VDRC_35260	Fig. 2 and S2
UAS-MIM-RNAi	VDRC_46456	Fig. 4, 6-7 and S3
UAS-MIM-RNAi	VDRC_100164	Fig. 4 and S3
UAS-Amph-RNAi	VDRC_7190	Fig. 4
UAS-RhoGAP92B-RNAi	VDRC_105663	Fig. 4
UAS-CG8176	VDRC_25033	Fig. 4
UAS-SNX1-RNAi	VDRC_330596	Fig. 4 and S3
UAS-SNX6-RNAi	VDRC_110170	Fig. 4 and S3
UAS-CIP4-RNAi	VDRC_108625	Fig. 4 and S3
UAS-Synd-RNAi	VDRC_40018	Fig. 4
UAS-Synd-RNAi	VDRC_104580	Fig. 4
SNX1-SGFP-V5-3xFLAG	VDRC_618505	Fig. S4
UAS-MIM-Emerald	Generated by this study	Fig. 5-6 and S5
UAS-MIM-mScarlet	Generated by this study	Fig. 6 and S4
MIMΔIBAR	Generated by this study	Fig. 7 and S5
UAS-I-BAR	Generated by this study	Fig. 7
UAS-I-BAR-Emerald	Generated by this study	Fig. 7
